# Supplementary material for: Amyloid‐β but not tau accumulation is strongly associated with longitudinal cognitive decline
Source: CNS Neurosci Ther. 2024 Jul 16;30(7):e14860. doi: 10.1111/cns.14860 (PMC11251873; doi:10.1111/cns.14860)
Supplement: Supplementary file 1 — Data S1 [file CNS-30-e14860-s001.zip]

Archive with 2 entries (2 files):
- cns14860-sup-0001-SupinfoS1/cns14860-sup-0001-SupinfoS1.pdf
- cns14860-sup-0001-SupinfoS1/Figure Legends.docx
